# Supplementary material for: High Sensitivity and Wide Range Biomimetic Tactile-Pressure Sensor Based on 2D Graphene Film and 3D Graphene Foam
Source: Micromachines (Basel). 2022 Jul 21;13(7):1150. doi: 10.3390/mi13071150 (PMC9319834; doi:10.3390/mi13071150)
Supplement: Supplementary file 1 [file micromachines-13-01150-s001.zip]

Archive with 1 entries (1 files):
- micromachines-1787634-supplementary.mp4
